# Supplementary material for: Integrative analysis of mortality risk in SFTS using machine learning and genetic approaches
Source: mSphere. 2026 Jun 16;11(7):e00831-25. doi: 10.1128/msphere.00831-25 (PMC13410981; doi:10.1128/msphere.00831-25)
Supplement: Data S1 — Clinical data set used for machine learning analysis of mortality risk in patients with SFTS. [file msphere.00831-25-s0001.xlsx]

## Sheet: Supplementary Data S1
Supplementary Data S1: Clinical dataset used for machine learning analysis of mortality risk in patients with SFTS
Outcome_Death	Age_years	Sex_Male	AST_U_L	ALT_U_L	ALB_g_L	eGFR_mL_min_1.73m2	Creatinine_umol_L	BUN_mmol_L	GLU_mmol_L	IL6_pg_mL	IL8_pg_mL	IL10_pg_mL	TNFa_pg_mL	IL2R_U_mL	CRP_mg_L	WBC_10e9_L	NEU_10e9_L	LYM_10e9_L	NLR	PLT_10e9_L	HGB_g_L	PLR	HCO3_mmol_L	Lactate_mmol_L	Na_mmol_L	CD8_percent
1	62	0	127.3	15.3	39.3	99.8	45.8	5.16	7.72	33.43	11.93	7.61	10.05	326	153.79	5.58	3.15	0.61	5.16	38	145	213.7	25.2	1.6	137.6	24.9
0	46	0	35.7	17.5	32	71	82.2	7.13	3.9	6.4	86.38	4.87	23.37	1378	148.32	6.22	4.19	1.9	2.2	40	128	139.9	22.3	1.84	141.2	25.4
0	51	1	50.5	69.2	42.5	119	78.6	2.84	4.97	9.59	16.75	7.47	7.48	459	6.36	8.92	5.7	2.92	1.95	60	119	83.3	24.1	0.85	141.2	30.8
0	54	0	34.6	47.4	35.9	94.5	53.1	5.61	7.69	106.89	19.68	4.57	7.52	1734	96.6	3.11	1.85	0.78	2.37	62	108	123.2	22.2	1.47	138.6	21.9
1	37	0	70.3	44.7	36.7	67	88.3	5.51	7.59	18.6	17.91	10.76	10.98	499	18.16	5.48	3.27	1.15	2.84	37	126	156.3	24.8	2.37	132.3	19.1
0	34	0	66.2	52.4	30.4	44.9	140.4	11.57	8.88	65.9	93.55	12.72	24.42	821	34.59	9.01	7.81	0.27	28.82	44	126	191.9	18.4	2.19	134.2	13.3
0	69	0	19.1	110.2	37.9	100.8	112.5	5.61	6.84	43.28	24.63	5.52	7.04	1551	33.61	6.3	3.17	0.74	4.28	126	126	147.1	21.9	0.95	135.9	27.3
0	72	1	149.6	50.3	35.2	60.5	104.3	8.08	6.12	118.79	47.81	21.74	10.77	1098	51.69	5.61	3.53	1.39	2.54	68	114	152.9	22.5	2.45	135.6	17.5
0	66	0	64.7	41.9	35.3	92.9	92	9.74	6.75	4.71	25.11	9.82	3.08	580	11.34	4.85	2.98	1.2	2.48	62	110	56.7	24	2.48	136.8	9.6
1	66	1	82.1	94	38.5	47.5	113.2	10.25	6.84	77.04	23.89	22.79	21.66	1503	82.91	10.55	10.02	0.32	31.21	32	119	165.5	16.2	2.57	133.5	11.1
0	55	1	68.1	57.8	41.6	93.3	50	4.96	6.81	28.46	23.94	12.72	8.25	1024	35.68	5.59	4.22	1.26	3.35	37	147	202.3	18.4	3.22	142.6	21.8
0	58	0	43.7	32.1	37.1	120.4	46.8	1.5	3.62	5.42	14.54	4.48	3.08	343	4.32	2.71	1.53	1.13	1.35	50	150	121.1	27.6	0.94	133.6	29.1
0	57	1	54.6	53.9	30.6	67.3	46.3	5.61	8.12	15.26	24.82	5.27	34.99	575	64.5	7.3	4.45	1.25	3.56	60	136	189.7	26.5	2.58	136.4	16.7
0	59	1	52.1	120.1	35.2	73.3	98.8	9.95	9.28	51.12	13.73	39.35	11.04	905	4.11	7.51	6.3	1.06	5.94	38	151	140.3	22.7	1.4	136.4	5.8
0	43	1	47.3	22.4	33.9	122.8	78.3	2.09	6.67	5.5	9.45	7.5	3.57	754	19.88	7.23	3.73	2.09	1.78	34	139	136.9	23.9	1.33	136.2	29.9
1	57	0	207.9	88.4	33.3	57	132	13.42	7.86	114.6	396.51	25.05	32.66	3761	120.92	10.92	8.98	1.72	5.22	26	111	78.5	14.7	3.02	131.5	8.4
0	65	0	71.2	111	32.8	73	96.1	11.72	10.67	68.44	61.25	14.08	59.1	1365	85.41	8.81	7.64	0.99	7.71	143	109	178.2	25	3.01	130.6	20.8
0	49	1	15	86	43.3	137.4	57.2	1.59	5.99	3.73	8.34	4.44	2.12	296	3.88	3.89	2.09	1.51	1.38	102	135	232.9	26.5	1.29	141.8	32.4
1	57	1	113.7	134.5	30.4	65	156.5	7.25	8.2	78.59	118.5	77.5	3.99	994	48.74	8.21	7.61	0.44	17.26	31	124	121.3	19.2	2.91	131.8	19.9
0	87	1	30.9	17.3	41.9	110.8	58	5.81	7.64	17.06	27.98	3.05	2.11	321	11.72	4.04	2.31	1.21	1.91	139	128	267.6	27.5	1.19	136.4	35.1
0	62	0	54.7	48.1	40.9	43.9	100.8	8.73	8.9	91.45	19.25	10.42	7.04	1137	35.43	9.86	7.01	2.65	2.64	58	112	193.6	24.6	1.85	133.9	13.9
0	37	1	65.7	55.8	34.7	82.2	56	5.32	7.17	8.19	10.25	11.18	4.97	396	8.36	6.28	4.33	1.56	2.77	186	107	76.3	24.3	1.3	143.2	22.3
0	70	0	23.9	21.6	43.8	116.4	40.8	5.56	3.95	12.36	99.46	7.43	4.52	262	7.21	5.34	2.41	1.98	1.22	75	109	251.1	25.4	0.98	135.2	26.2
0	71	0	46.4	20.7	46.1	115.3	47.6	6.25	7.46	7.76	11.78	10.81	10.81	589	66.2	8.71	8.13	0.26	31.15	64	119	173.7	22.8	2.71	146.7	20
0	56	0	38.9	43	27.1	92.9	75.5	2.42	5.05	17.32	39.57	13.84	18	302	6.48	2.9	1.99	0.25	7.93	60	119	122.8	27.4	0.6	134.8	24.4
0	55	1	37.7	40	36.8	119.6	67.3	7.22	5.13	37.16	7.79	13.25	8.26	596	11.89	7.23	4.91	2.18	2.25	60	118	173.4	25.4	2.01	146.1	19.1
0	42	1	107.4	47.5	40.6	99	65.8	9.95	8.65	18.16	24.82	6.61	4.89	484	29.96	7.19	5.95	1.1	5.4	109	107	130	26.3	1.65	134.5	17.8
0	35	0	23.3	75.6	32.9	58.4	68.9	1.5	6.55	7.67	20.6	4.76	3.31	706	21.3	5.73	3.71	0.66	5.61	78	151	160.8	23.4	1.3	126.3	19.5
0	55	1	34.4	37.6	45	73.7	59.7	7.18	4.41	7.74	19.57	7.06	5.13	403	22.94	5.48	3.63	1.28	2.83	96	160	126.5	32	1.87	135.7	25.5
0	59	1	60.1	172.9	44	75.6	108.5	8.67	8.5	103.09	34.18	24.22	16.49	1140	41.41	2.25	1.66	0.37	4.47	49	99	51.6	17.5	2.51	131.5	8.6
1	50	0	44.2	78.5	39.4	85.2	108.6	9.75	5.99	85.82	41.96	18.74	15.15	1843	46.41	6.12	5.2	0.27	19.19	77	137	230.5	18.6	2.56	137.2	25.4
0	44	0	34.9	22.2	34	81	36.7	7.85	4.08	10.33	34.22	20.98	23.75	1637	41.01	3.77	2.21	0.91	2.43	79	151	322.5	22.5	1.1	139.7	22.7
0	50	0	38.9	25	36.8	69.1	35	4.34	3.54	11.88	25.12	5.87	2.68	691	23.63	3.59	1.97	0.84	2.34	131	129	229.8	25.5	0.9	133.6	16.9
0	74	1	33.3	70.4	36.6	105.1	84.2	5.88	5.87	9.52	73.32	3.25	5.39	587	4.67	4.35	2.77	0.53	5.22	127	137	269.4	26.8	0.6	133.2	14.9
0	54	1	126.4	48.5	32.6	76	58.8	7.87	7.19	26.82	35.55	9.08	3.98	599	12.93	4.27	2.85	0.79	3.6	45	114	267.9	25.5	1.39	143	19.6
0	63	1	322.1	50.5	37.8	94.2	74.9	11.47	6.46	10.27	48.71	6.77	28.93	1776	20.08	4.31	3.36	0.87	3.86	71	141	220.3	20.6	1.67	139.1	15.8
0	90	1	15	42.4	40.8	93.2	65.5	4.02	5.59	5.19	11.16	10.5	8.43	505	8.64	6.34	3.92	2.29	1.71	126	99	158.9	28.6	0.6	139.7	35.5
0	37	0	228.5	151	35.5	47.4	88.5	10.23	7.25	117.62	162.19	25.11	15.95	492	63.85	7.45	6	1.3	4.61	50	126	146.4	18.1	2.6	135.2	25.6
0	58	0	80.9	86.3	44.9	59.3	61	3.44	6.22	4.26	22.42	15.16	4.29	434	13.65	2.74	1.22	0.6	2.03	129	161	171.5	25.6	1.76	135.8	27.8
0	54	1	113	33.9	32.5	29.9	125	10.11	9.39	16.47	36.48	21.77	11.14	995	5.27	8.01	5.66	1.36	4.16	90	124	136.9	26.3	2.07	136.1	28.5
0	47	1	76	33.7	37.2	65.2	68.5	5.01	4.94	20.65	10.03	21.06	7.21	916	10.34	5.49	3.48	1.9	1.83	132	121	182.9	22.3	1.78	134.5	29.2
1	56	0	53.8	24.8	32.9	76.3	84.3	9.13	7.61	33.55	26.74	48.27	16.83	1387	112.33	7.62	6.01	1.37	4.38	44	115	131.3	17	2.98	138.1	13.4
0	71	0	84.1	97.8	40.3	67	89.8	6.15	4.02	22.27	97.72	13.93	14.05	865	18.35	5.46	3.36	0.41	8.18	105	113	184.2	20.7	2.67	139.6	12.6
0	70	1	120.9	112.2	27.1	48.5	120.1	10	9.51	26.66	45.45	12.68	15.98	1485	23.32	6.47	4.76	1.14	4.17	85	92	102.9	16.6	2.84	130	19.1
0	53	1	17.2	85	46.3	113.7	35	2.4	3.92	1.51	12.04	16.68	3.25	382	10.27	4.78	2.27	2.22	1.02	220	157	242.2	27.2	0.6	136.2	38.6
1	55	1	104.1	24.4	34.6	83.4	118.3	5.76	5.55	11.66	60.03	5.49	8.07	2011	11.89	7.46	4.28	1.83	2.34	67	122	40	21.1	2.45	137.2	15.4
0	61	1	170.4	85.5	33.2	106.8	55.4	4.69	3.99	26.37	23.39	7.88	5.4	401	99.21	6.34	4.76	1.45	3.28	75	122	179.8	26.6	2.47	139.6	20.4
0	37	0	75.2	66.5	36.9	78.4	100.5	7.6	5.85	166.42	19.21	9.2	16.38	1405	21.11	8.01	4.72	1.85	2.55	56	104	74.2	19.7	3.89	139.6	20.7
1	51	1	40.5	44.8	33	68.7	64.7	9.03	6.19	34.09	9.06	12.39	7.68	339	11.34	3.4	2.55	0.75	3.4	99	126	259.8	24.5	2.19	132.6	28.7
1	66	1	96.8	51.9	43	45.5	106.4	7.99	7.03	9.67	34.23	24.83	13.86	467	28.02	5.09	4.07	0.92	4.42	85	136	213.8	23.8	2.08	130	21
0	72	0	76.9	53.1	33.8	95.7	92	7.05	8.14	15.06	33.87	26.26	37.39	1053	87.84	5.72	4.02	1.58	2.54	63	129	151.8	19.4	1.78	137.5	13.9
0	44	0	49.1	110	40	112.2	79.1	7.12	6.91	51.45	35.49	11.6	9.89	278	4.85	4.89	3.99	0.79	5.04	139	141	248.5	25	1.71	136	23.3
0	73	1	93.6	70	32.6	89.5	90.9	6.99	6.58	24.47	14.85	23.88	29.89	578	17.71	7.07	5.69	1.01	5.63	68	111	97.9	27.8	2.52	145.6	22.5
0	39	0	70.1	28.9	33.7	82.3	102.5	5.59	9.49	23.01	20.93	4.05	2.88	1157	36.59	6.78	4.54	2.1	2.16	57	132	168.7	18	1.45	134.3	38
0	63	1	263.3	202.6	38.4	72.9	92.2	11.61	8.92	14.77	50.17	43.94	14.14	1306	257.59	10.72	7.59	1.23	6.17	40	130	190.5	22.9	2.3	142.4	18.7
1	67	1	64.9	54.8	37.3	72.6	99.8	6.39	6.55	16.09	29.45	4.42	6.81	2562	50.21	7.13	5.37	1.29	4.16	125	110	129.9	21.3	1.53	134	23.5
0	65	1	75.8	12.8	40.2	101	80.6	2.03	7.06	19.42	12	12.92	2.69	722	11.44	4.69	2.79	1.76	1.58	166	107	149.9	22	1.66	136.5	36.6
0	65	0	24.8	43.7	39	95.6	56.8	4.07	6.57	7.81	16.04	11.81	8.2	375	4.92	5.79	2.97	1.63	1.82	191	162	161.4	22.2	0.68	139.9	33.2
0	80	1	36.6	92.7	35.2	92.7	88.1	4.57	6.26	16.2	58.05	10.95	11.38	1042	42.01	8.38	5.89	2.32	2.54	59	111	40	24.3	1.55	140.7	25
0	45	1	91.5	27.5	48.9	79.6	49.9	6.85	3.71	16.94	18.05	10.23	5.72	611	18.8	4.32	2.83	1.4	2.02	70	125	142.4	25.6	1.2	140.7	28.6
0	30	1	52.4	32.4	39.4	140	55.3	3.14	4.29	5.43	17.47	4.64	5.38	1262	19.37	6.39	3.56	0.99	3.59	172	136	220.8	30.7	0.6	138	19.3
0	55	0	39.3	59.7	37.7	55.6	48.8	8.93	7.75	25.67	43.67	2.23	9.97	671	7	3.46	1.89	0.9	2.1	150	112	235.9	26.2	1.59	136.9	24.7
0	60	1	184	59.9	34.5	91.2	88.7	9.77	5.41	39.61	20.13	12.29	7.33	922	8.88	4.88	3.45	0.38	9.06	53	125	211.4	22.5	2.14	139.9	20.4
1	77	0	81.7	82.4	30.8	83.8	109.7	9.51	5.99	16.17	33.24	7.7	10.59	1058	91.08	3.75	2.9	0.78	3.71	64	128	172.2	26.1	2.35	137	7.6
1	81	0	24.5	33.3	36.4	69.4	86	6.29	8.45	9.55	11.12	15.15	6.76	1506	66.73	8.36	6.97	0.78	8.92	49	127	182.2	23.2	0.74	134.8	29.3
0	63	0	24.8	25.3	39.5	131.5	38.5	2.3	3.2	7.47	10.54	3.82	7.74	180	12.44	1.14	0.77	0.31	2.48	165	145	190.8	27.2	1.32	130.5	30.7
0	56	1	25.7	10	44.6	118.9	45.7	2.83	5.33	11.66	1.99	2.78	9.23	1156	17.2	6.75	3.85	2.59	1.49	170	142	153.3	26.5	0.75	143.7	26.7
0	51	0	79.9	17.3	30.2	74.4	64.1	4.97	5.83	17.35	76.27	3.12	4.27	654	23.79	2.84	1.72	0.47	3.65	41	139	184	18.3	1.29	139.7	8.4
0	70	0	46.5	101.8	33.3	61	95.5	5.7	6.51	127.55	11.7	22.07	9.74	1858	16.19	9.22	7.3	1.69	4.32	31	139	229.9	18.2	2.5	135.7	22.6
1	69	1	149.8	92.2	36.8	74.5	106.9	8.98	6.77	77.67	78.78	14.58	6.04	874	14.61	11	9.35	0.33	28.25	101	144	123.6	27	3	135.9	22.8
0	77	1	117.7	18.1	39.6	75.8	62.6	8.11	4.12	6.83	20.93	3.39	4.02	550	16.07	3.92	1.98	0.85	2.33	134	138	294	23.5	1.17	138.6	26.4
0	44	0	88.3	13.5	38	48.6	85	7.89	3.89	20.47	25.44	12.89	9.43	772	15.26	6.02	3.78	1.79	2.11	71	124	154.2	26.1	2.19	137.8	23.9
0	60	1	15.2	38.4	46.7	113.9	76.1	6.04	4.33	2.52	16.5	2.82	23.35	440	12.28	7.52	4.88	2.49	1.96	164	138	94.1	24.8	0.6	136.6	19
0	24	1	46.7	59.1	42.7	90.5	101.5	5.42	7.02	9.74	11.64	23.78	14.9	1497	13.76	6.09	5.3	0.67	7.9	46	125	178.8	25.7	1.86	139.9	13.2
0	73	1	68.9	16.3	45.1	140	35	3.09	4.63	3.34	24.73	2.82	7.85	430	18.35	2.91	1.76	0.81	2.17	142	154	204.2	32	0.97	138.4	29.2
1	51	1	112.8	43.4	25.1	64.8	121.7	12.7	7.49	167.28	21.87	18.22	45.3	2257	111.58	9.73	7.68	0.29	26.39	20	85	40	15.9	2.67	131.9	15.9
1	80	1	175.9	42.3	33.9	61.5	148.7	6.6	8.88	85.5	67.26	46.57	11.82	2503	48.08	6.45	5.33	0.99	5.38	47	102	175.8	16.7	2.9	134	10.7
0	60	1	22.9	18.3	48	86.6	70.8	1.5	7.59	7.27	15.04	10.02	4.46	748	7.96	5	3.34	1.56	2.14	121	117	147.8	26.9	1.03	142.4	29.7
0	45	1	46.3	107.6	32.2	72.5	77.6	9.06	8.26	118.75	43.65	99.53	18.68	792	15.73	10.22	9.05	0.31	29.1	64	117	185.8	14.3	3.33	139.1	19.4
1	48	0	441.9	24.2	21.7	80.8	91.9	7.77	6.99	25.44	209.9	20.12	30.15	1578	62.23	4.66	3.77	0.8	4.71	87	140	116.4	28	2.31	140.5	13.9
0	46	0	80.8	75.2	27.3	80.8	74.1	8.42	5.56	48.41	19.19	14.39	10.42	404	13.61	4.47	2.22	0.51	4.34	64	119	183.8	26.6	2.43	135.6	8.6
0	70	0	60.5	41.2	42.6	101	55.6	1.5	6.36	15.05	16.79	10.79	4.04	967	12.2	5.84	2.84	1.39	2.04	47	136	150.9	27.9	0.6	138.1	21.7
0	59	0	53.7	22.2	36.2	101.4	98.3	7.05	4.86	12.12	47.27	11.68	3.33	622	101.85	5.21	2.85	1.69	1.69	76	126	102	20.8	1.3	138.5	15.7
0	45	1	87.4	45.7	33.4	88.9	89	2.16	5.06	27.8	33.73	6.53	13.26	521	12.71	6.08	4.08	0.58	7.02	41	108	141.9	25	1.37	143.1	28.7
0	54	1	43.7	44.1	32.7	90.5	64.1	8.96	8.85	11.5	23.35	10.54	11.2	1342	14.82	5.58	3.44	1.04	3.3	173	175	185.1	22.5	1.16	137	27.1
0	82	1	91.1	15.5	43.9	121.1	50.4	1.61	4.07	6.83	5.19	3.66	5.28	266	6.35	5.44	3.29	0.5	6.57	213	150	197.9	25.9	1.23	138.8	35.9
0	71	1	22.8	84.7	45.7	91.5	70.8	3.17	3.2	22.23	12.25	10.19	3.03	321	86.91	3.81	2.42	0.28	8.61	74	113	189.3	28.4	1.48	139	22.8
0	58	0	65.2	24.9	41.6	121.4	75.5	3.22	5.8	9.17	10.08	16.71	3.66	670	209.77	7.56	4.86	2.29	2.12	156	116	173	22.5	1.24	136.4	37.1
0	46	1	54	35	45.8	115.3	35	3.38	6.21	5.52	33.54	4.36	2.51	319	5.13	4.02	2.25	1.56	1.44	220	131	90.3	28.1	0.6	139.5	24
0	75	0	40.2	152.5	30.1	118.3	127.7	5.66	5.67	16.97	15.1	9.99	17.97	2328	17.06	5.71	4.14	0.71	5.82	108	115	213.8	27.3	2.86	133.1	30.1
1	71	0	53.7	56.9	37.8	67.8	118.8	10.54	5.74	59.15	17.85	10.28	19.73	506	18.28	5.32	4.65	0.57	8.14	20	121	206.4	20	3.46	139.7	33
0	54	0	65.8	38.7	43.3	118.3	59	4.88	4.45	22.89	19.78	22.27	17.55	159	10.96	3.51	2.45	0.72	3.4	94	123	113.1	25.3	0.83	133.1	30.5
1	85	1	32.5	35.8	40.3	101	66.2	5.07	6.5	12.92	23.57	7.77	11.31	1591	28.13	4.54	2.99	1.46	2.05	40	121	261.9	25.1	1.37	142.2	13.2
0	41	0	46.1	21	42.6	72.2	104.6	11.09	5.17	40.31	22.37	7.46	4.62	844	20.14	6.48	5.42	0.19	28.38	59	138	152.9	19.3	1.8	138.1	12.6
0	55	0	48.1	43.1	35.5	75.4	82	7.11	4.29	49.92	12.77	29.8	8.53	478	8.63	4.89	2.69	1.18	2.28	40	115	98	21.9	1.62	142.3	25.8
0	46	0	31.6	47.1	39.2	65.9	46.8	2.3	4.71	20.47	59.13	16.35	3.87	240	19.24	5.69	4.36	0.87	5.01	24	114	173.9	19.9	0.6	139.4	20.3
1	57	0	87.1	49.5	33	60.6	91.1	7.11	3.96	51.95	47.86	13.95	7.87	967	52.11	8.74	6.32	0.26	24.21	26	121	73	23	2.29	134.2	12.5
0	74	1	29	24.2	42.4	113.1	43.3	4.24	5.72	12.59	14.59	4.08	6.48	288	5.08	3.66	1.62	1.21	1.34	220	155	155.1	25.4	0.6	138.4	25.9
1	61	1	59	41.3	42.1	82.6	76.3	4.14	5.29	25.7	28.1	13.65	10.19	444	7.94	9.34	8.22	0.93	8.83	46	136	144.5	21	1.67	134.2	15
1	60	0	46.8	37.4	33.1	75.1	63.5	1.5	3.91	10	11.38	10.5	5.95	327	45.67	1.98	1.34	0.61	2.19	133	124	40	27.7	1.69	136.4	32
0	62	1	54.4	19.7	36.9	96.8	64.5	6.74	4.16	9.78	23.13	42.45	2.63	304	22.22	6.52	2.44	0.49	4.97	108	122	154	22.8	2.04	141.3	27.3
1	47	0	80.5	26.6	35.8	86.4	56.8	10.26	4.79	8	21.52	8.8	4.49	1547	54.58	3.81	2.51	1.23	2.04	170	104	244.3	24.9	0.89	135.4	27.4
0	72	0	45.5	15.5	29.6	85.6	131.2	7.22	6.73	71.87	28.13	9.69	5.49	515	15.26	6.48	5.12	1.07	4.78	60	98	127.4	21.2	2.34	133	9.3
1	51	0	39.1	16.5	46.9	140	40.7	1.5	6.42	3.85	17.53	10.8	3.6	440	34.38	3.76	1.64	1.59	1.03	220	145	159.9	32	0.6	137.7	24
0	62	0	34.3	26.6	31	106.8	79.4	4.02	7.44	9.65	26.98	22.7	16	940	7.42	7.45	4.46	1.94	2.3	201	142	134.4	17	0.6	138.1	23.2
0	66	1	93.2	28.4	39	72	92.3	5.95	7.69	8.02	25.8	8.55	7.28	754	5.59	4.33	3.46	0.78	4.43	220	96	190.7	24.4	1.28	135.9	19.9
0	38	1	18.5	21.6	34.4	95.6	65.5	5.47	6.32	5.47	8.07	9.35	6.24	490	32.36	1.51	0.89	0.42	2.11	110	156	205.4	30.2	0.87	138.9	23.8
